# Supplementary material for: Laser Powder Bed Fusion Processing of Ti-6Al-4V Powders with Offsize and Wide Particle Size Distributions—Process Optimization
Source: Materials (Basel). 2026 Jul 15;19(14):3049. doi: 10.3390/ma19143049 (PMC13413037; doi:10.3390/ma19143049)
Supplement: Supplementary file 1 [file materials-19-03049-s001.zip]

Archive with 1 entries (1 files):
- materials-4398833-supplementary.pdf
